# Supplementary material for: Nitrilases NIT1/2/3 Positively Regulate Resistance to Pseudomonas syringae pv. tomato DC3000 Through Glucosinolate Metabolism in Arabidopsis
Source: Int J Mol Sci. 2024 Nov 30;25(23):12895. doi: 10.3390/ijms252312895 (PMC11641764; doi:10.3390/ijms252312895)
Supplement: Supplementary file 1 [file ijms-25-12895-s001.zip]

Archive with 1 entries (1 files):
- ijms-3309669-supplementary.pdf
